# Supplementary material for: CRISPR/Cas9 Knock-Out in Primary Neonatal and Adult Cardiomyocytes Reveals Distinct cAMP Dynamics Regulation by Various PDE2A and PDE3A Isoforms
Source: Cells. 2023 Jun 4;12(11):1543. doi: 10.3390/cells12111543 (PMC10253201; doi:10.3390/cells12111543)
Supplement: Supplementary file 1 [file cells-12-01543-s001.zip]

Archive with 3 entries (3 files):
- Supplementary figures and tables.pdf
- Supplementary File S1 pDNR221_U6gRNA.pdf
- Supplementary File S2 pDNR221_cas9.pdf
